# Supplementary material for: Genome-wide identification, characterisation and functional evaluation of WRKY genes in the sweet potato wild ancestor Ipomoea trifida (H.B.K.) G. Don. under abiotic stresses
Source: BMC Genet. 2019 Dec 3;20:90. doi: 10.1186/s12863-019-0789-x (PMC6889533; doi:10.1186/s12863-019-0789-x)
Supplement: Supplementary file 1 — Additional file 1: Table S1. Accession numbers of WRKY genes in Ipomoea trifida and Arabidopsis thaliana. [file 12863_2019_789_MOESM1_ESM.xls]

## Sheet: Sheet1
Table S1. Accession numbers of WRKY genes in Ipomoea trifida and Arabidopsis thaliana.
Gene ID	Gene names	Gene ID	Gene names
itf00g46290.t1	ItfWRKY1	AT2G04880．1	AtWRKY1
itf01g01000.t1	ItfWRKY2	AT1G55600．1	AtWRKY10
itf01g02920.t1	ItfWRKY3	AT4G31550．1	AtWRKY11
itf01g06630.t1	ItfWRKY4	AT2G44745．1	AtWRKY12
itf01g14450.t1	ItfWRKY5	AT4G39410．1	AtWRKY13
itf01g18930.t1	ItfWRKY6	AT1G30650．1	AtWRKY14
itf01g26130.t1	ItfWRKY7	AT2G23320．1	AtWRKY15
itf01g33450.t1	ItfWRKY8	AT5G45050．1	AtWRKY16
itf01g36090.t1	ItfWRKY9	AT2G24570．1	AtWRKY17
itf02g09550.t1	ItfWRKY10	AT4G31800．1	AtWRKY18
itf02g11090.t1	ItfWRKY11	AT4G12020．1	AtWRKY19
itf02g13840.t1	ItfWRKY12	AT5G56270．1	AtWRKY2
itf02g16750.t2	ItfWRKY13.2	AT4G26640．1	AtWRKY20
itf02g16750.t5	ItfWRKY13.4	AT2G30590．1	AtWRKY21
itf02g16750.t3	ItfWRKY13.3	AT4G01250．1	AtWRKY22
itf02g16750.t1	ItfWRKY13.1	AT2G47260．1	AtWRKY23
itf02g20190.t1	ItfWRKY14	AT5G41570．1	AtWRKY24
itf02g24910.t1	ItfWRKY15.1	AT2G30250．1	AtWRKY25
itf02g24910.t2	ItfWRKY15.2	AT5G07100．1	AtWRKY26
itf03g01710.t1	ItfWRKY16	AT5G52830．1	AtWRKY27
itf03g01370.t1	ItfWRKY17	AT4G18170．1	AtWRKY28
itf03g11430.t1	ItfWRKY18	AT4G23550．1	AtWRKY29
itf03g11500.t1	ItfWRKY19	AT2G03340．1	AtWRKY3
itf03g14040.t1	ItfWRKY20	AT5G24110．1	AtWRKY30
itf03g25540.t1	ItfWRKY21	AT4G22070．1	AtWRKY31
itf03g30220.t1	ItfWRKY22.1	AT4G30935．1	AtWRKY32
itf03g30220.t2	ItfWRKY22.2	AT2G38470．1	AtWRKY33
itf04g00480.t1	ItfWRKY23	AT4G26440．1	AtWRKY34
itf04g00910.t1	ItfWRKY24	AT2G34830．1	AtWRKY35
itf04g03080.t1	ItfWRKY25	AT1G69810．1	AtWRKY36
itf04g05980.t1	ItfWRKY26.1	AT5G22570．1	AtWRKY38
itf04g05980.t4	ItfWRKY26.2	AT3G04670．1	AtWRKY39
itf04g23780.t1	ItfWRKY27	AT1G13960．1	AtWRKY4
itf04g28220.t1	ItfWRKY28.1	AT1G80840．1	AtWRKY40
itf04g28220.t2	ItfWRKY28.2	AT4G11070．1	AtWRKY41
itf05g01030.t1	ItfWRKY29	AT4G04450．1	AtWRKY42
itf05g02150.t1	ItfWRKY30	AT2G46130．1	AtWRKY43
itf05g11930.t1	ItfWRKY31	AT2G37260．1	AtWRKY44
itf05g11950.t1	ItfWRKY32	AT3G01970．1	AtWRKY45
itf05g16240.t1	ItfWRKY33	AT2G46400．1	AtWRKY46
itf05g17920.t1	ItfWRKY34	AT4G01720．1	AtWRKY47
itf05g19400.t1	ItfWRKY35	AT5G49520．1	AtWRKY48
itf05g19630.t1	ItfWRKY36	AT5G43290．1	AtWRKY49
itf05g26120.t1	ItfWRKY37.1	AT5G26170．1	AtWRKY50
itf05g26120.t2	ItfWRKY37.2	AT5G64810．1	AtWRKY51
itf05g27020.t1	ItfWRKY38	AT5G45260．1	AtWRKY52
itf06g05880.t1	ItfWRKY39	AT4G23810．1	AtWRKY53
itf06g08740.t1	ItfWRKY40	AT2G40750．1	AtWRKY54
itf06g10910.t1	ItfWRKY41	AT2G40740．1	AtWRKY55
itf06g15390.t1	ItfWRKY42	AT1G64000．1	AtWRKY56
itf06g15970.t1	ItfWRKY43.1	AT1G69310．1	AtWRKY57
itf06g15970.t3	ItfWRKY43.3	AT3G01080．1	AtWRKY58
itf06g15970.t2	ItfWRKY43.2	AT2G21900．1	AtWRKY59
itf06g23060.t1	ItfWRKY44.1	AT1G62300．1	AtWRKY6
itf06g23060.t2	ItfWRKY44.2	AT2G25000．1	AtWRKY60
itf06g24930.t1	ItfWRKY45	AT1G18860．1	AtWRKY61
itf07g17620.t1	ItfWRKY46	AT5G01900．1	AtWRKY62
itf07g21360.t1	ItfWRKY47	AT1G66600．1	AtWRKY63
itf07g21650.t1	ItfWRKY48	AT1G66560．1	AtWRKY64
itf08g04530.t1	ItfWRKY49	AT1G29280．1	AtWRKY65
itf08g08500.t1	ItfWRKY50	AT1G80590．1	AtWRKY66
itf09g03760.t1	ItfWRKY51	AT1G66550．1	AtWRKY67
itf09g04860.t1	ItfWRKY52.1	AT3G62340．1	AtWRKY68
itf09g04860.t2	ItfWRKY52.2	AT3G58710．1	AtWRKY69
itf09g07430.t1	ItfWRKY53	AT4G24240．1	AtWRKY7
itf09g18850.t1	ItfWRKY54	AT3G56400．1	AtWRKY70
itf10g02870.t1	ItfWRKY55	AT1G29860．1	AtWRKY71
itf10g03730.t1	ItfWRKY56	AT5G15130．1	AtWRKY72
itf10g15450.t1	ItfWRKY57	AT5G28650．1	AtWRKY74
itf10g15460.t1	ItfWRKY58	AT5G13080．1	AtWRKY75
itf10g16000.t1	ItfWRKY59	AT5G46350．1	AtWRKY8
itf10g17470.t1	ItfWRKY60	AT1G68150．1	AtWRKY9
itf10g18750.t1	ItfWRKY61
itf10g21210.t1	ItfWRKY62
itf10g22340.t1	ItfWRKY63
itf11g03460.t1	ItfWRKY64
itf11g05600.t1	ItfWRKY65
itf11g05900.t1	ItfWRKY66
itf11g10530.t1	ItfWRKY67
itf12g09540.t1	ItfWRKY68
itf12g11810.t1	ItfWRKY69
itf12g17870.t1	ItfWRKY70
itf12g17900.t1	ItfWRKY71
itf12g18790.t1	ItfWRKY72
itf12g24090.t1	ItfWRKY73
itf12g24100.t1	ItfWRKY74
itf13g00630.t1	ItfWRKY75
itf13g16120.t1	ItfWRKY76
itf13g17140.t1	ItfWRKY77
itf13g17930.t1	ItfWRKY78
itf14g02480.t1	ItfWRKY79
itf14g16420.t1	ItfWRKY80
itf14g18270.t1	ItfWRKY81
itf15g05870.t1	ItfWRKY82
itf15g06380.t1	ItfWRKY83.1
itf15g06380.t2	ItfWRKY83.2
