# Supplementary material for: Genome-wide identification, characterisation and functional evaluation of WRKY genes in the sweet potato wild ancestor Ipomoea trifida (H.B.K.) G. Don. under abiotic stresses
Source: BMC Genet. 2019 Dec 3;20:90. doi: 10.1186/s12863-019-0789-x (PMC6889533; doi:10.1186/s12863-019-0789-x)
Supplement: Supplementary file 3 — Additional file 3: Table S2. Informations of ItfWRKYs. [file 12863_2019_789_MOESM3_ESM.xls]

## Sheet: Sheet1
Table S2. Informations of ItfWRKYs
Gene ID	Gene name	Subcellular location	Mw/kDa	pI	Size/aa	Number of intron	Number of phosphorylation site
							Ser site	Thr site	Total
itf00g46290.t1	ItfWRKY1	Chloroplast	21.5	7.12	184	2	0	0	0
itf01g01000.t1	ItfWRKY2	Chloroplast	29.34	5.81	272	2	7	3	10
itf01g02920.t1	ItfWRKY3	Chloroplast	54.66	8.75	511	4	3	2	5
itf01g06630.t1	ItfWRKY4	Chloroplast	37.14	6.34	337	2	2	4	6
itf01g14450.t1	ItfWRKY5	Chloroplast	29.66	5.43	263	3	1	0	1
itf01g18930.t1	ItfWRKY6	Chloroplast	20.19	6.11	183	2	0	0	0
itf01g26130.t1	ItfWRKY7	Chloroplast	33.45	5.42	310	2	5	1	6
itf01g33450.t1	ItfWRKY8.1	Chloroplast	38.79	9.65	360	2	1	0	1
itf01g36090.t1	ItfWRKY9	Chloroplast	42.85	6.23	390	2	2	3	5
itf02g09550.t1	ItfWRKY10	Chloroplast	63.16	5.34	579	2	6	1	7
itf02g11090.t1	ItfWRKY11	Chloroplast	64.63	6.71	594	4	6	0	6
itf02g13840.t1	ItfWRKY12	Chloroplast	40	6.42	360	2	2	0	2
itf02g16750.t1	ItfWRKY13.1	Chloroplast	53.05	6.17	484	4	2	4	6
itf02g16750.t2	ItfWRKY13.2	Chloroplast	64.8	6.19	597	5	4	4	8
itf02g16750.t3	ItfWRKY13.3	Chloroplast	52.09	6.33	472	3	2	4	6
itf02g16750.t5	ItfWRKY13.4	Chloroplast	47.5	5.98	435	4	4	4	8
itf02g20190.t1	ItfWRKY14	Chloroplast	64.31	6.01	592	4	9	1	10
itf02g24910.t1	ItfWRKY15.1	Chloroplast	36.74	8.69	335	3	4	1	5
itf02g24910.t2	ItfWRKY15.2	Chloroplast	32.26	9.09	293	2	4	1	5
itf03g01710.t1	ItfWRKY16	Chloroplast	53.26	8.55	485	3	5	0	5
itf03g01370.t1	ItfWRKY17	Chloroplast	54.29	8.06	504	3	7	3	10
itf03g11430.t1	ItfWRKY18	Chloroplast	21.49	9.43	187	2	0	0	0
itf03g11500.t1	ItfWRKY19	Chloroplast	29.01	9.32	257	2	5	1	6
itf03g14040.t1	ItfWRKY20	Chloroplast	34.1	8.02	305	2	2	0	2
itf03g25540.t1	ItfWRKY21	Chloroplast	38.68	5.02	353	2	6	2	8
itf03g30220.t1	ItfWRKY22.1	Chloroplast	35.67	9.57	330	2	1	0	1
itf03g30220.t2	ItfWRKY22.2	Chloroplast	33.12	9.99	303	1	1	0	1
itf04g00480.t1	ItfWRKY23	Chloroplast	38.2	5.1	345	2	6	0	6
itf04g00910.t1	ItfWRKY24	Chloroplast	36.66	5.54	332	2	2	1	3
itf04g03080.t1	ItfWRKY25	Chloroplast	27.75	7.72	250	3	1	1	2
itf04g05980.t1	ItfWRKY26.1	Chloroplast	50.87	9.32	465	4	0	3	3
itf04g05980.t4	ItfWRKY26.2	Chloroplast	43.38	9.09	393	3	0	3	3
itf04g23780.t1	ItfWRKY27	Chloroplast	27.23	7.13	239	2	2	2	4
itf04g28220.t1	ItfWRKY28.1	Chloroplast	49.06	7.15	449	4	5	1	6
itf04g28220.t2	ItfWRKY28.2	Chloroplast	36.74	5.85	335	3	5	1	6
itf05g01030.t1	ItfWRKY29	Chloroplast	22.54	9.43	202	1	2	0	2
itf05g02150.t1	ItfWRKY30	Chloroplast	21.28	6.39	204	1	0	1	1
itf05g11930.t1	ItfWRKY31	Chloroplast	25.68	6.71	221	2	0	0	0
itf05g11950.t1	ItfWRKY32	Chloroplast	25.01	6.35	217	2	0	0	0
itf05g16240.t1	ItfWRKY33	Chloroplast	53.18	6.34	486	3	2	0	2
itf05g17920.t1	ItfWRKY34.1	Chloroplast	34.02	9.76	314	2	2	0	2
itf05g19400.t1	ItfWRKY35	Chloroplast	38.72	5.44	354	2	6	0	6
itf05g19630.t1	ItfWRKY36	Chloroplast	38.2	6.53	347	0	2	1	3
itf05g26120.t1	ItfWRKY37.1	Chloroplast	51.59	6.1	476	5	3	0	3
itf05g26120.t2	ItfWRKY37.2	Chloroplast	41.8	6.4	386	4	3	0	3
itf05g27020.t1	ItfWRKY38	Chloroplast	75.28	5.86	697	4	8	0	8
itf06g05880.t1	ItfWRKY39	Chloroplast	32.26	7.09	294	4	6	3	9
itf06g08740.t1	ItfWRKY40	Chloroplast	18.67	10.31	168	1	1	0	1
itf06g10910.t1	ItfWRKY41	Chloroplast	18.12	6.49	161	2	0	0	0
itf06g15390.t1	ItfWRKY42	Chloroplast	76.28	5.91	710	4	6	4	10
itf06g15970.t1	ItfWRKY43.1	Chloroplast	64.08	6.2	592	5	6	3	9
itf06g15970.t2	ItfWRKY43.2	Chloroplast	46.74	5.61	429	4	6	3	9
itf06g15970.t3	ItfWRKY43.3	Chloroplast	52.42	6.25	479	4	3	3	6
itf06g23060.t1	ItfWRKY44.1	Chloroplast	37.5	9.71	347	2	3	1	4
itf06g23060.t2	ItfWRKY44.2	Chloroplast	31.64	9.98	294	1	3	1	4
itf06g24930.t1	ItfWRKY45	Chloroplast	26.02	5.98	230	2	1	0	1
itf07g17620.t1	ItfWRKY46	Chloroplast	37.67	9.51	337	2	0	1	1
itf07g21360.t1	ItfWRKY47	Chloroplast	32.56	6.31	306	2	3	0	3
itf07g21650.t1	ItfWRKY48	Chloroplast	69.7	6.52	634	7	5	2	7
itf08g04530.t1	ItfWRKY49	Chloroplast	37.15	9.18	350	2	1	3	4
itf08g08500.t1	ItfWRKY50	Chloroplast	14.65	7.79	134	0	0	0	0
itf09g03760.t1	ItfWRKY51	Chloroplast	49.69	8.09	456	4	5	0	5
itf09g04860.t1	ItfWRKY52.1	Chloroplast	59.25	6.62	550	5	3	2	5
itf09g04860.t2	ItfWRKY52.2	Chloroplast	45.28	8.61	424	3	2	2	4
itf09g07430.t1	ItfWRKY53	Chloroplast	56.98	6.17	539	4	6	1	7
itf09g18850.t1	ItfWRKY54	Chloroplast	38.49	6.37	352	2	3	0	3
itf10g02870.t1	ItfWRKY55	Chloroplast	27.6	5.69	251	2	7	3	10
itf10g03730.t1	ItfWRKY56	Chloroplast	36.77	6.57	338	2	0	2	2
itf10g15450.t1	ItfWRKY57	Chloroplast	33.32	5.2	300	2	3	0	3
itf10g15460.t1	ItfWRKY58	Chloroplast	14.15	8.79	129	0	0	0	0
itf10g16000.t1	ItfWRKY59	Chloroplast	39.04	5.69	348	2	2	1	3
itf10g17470.t1	ItfWRKY60	Chloroplast	47.63	5.24	446	2	1	3	4
itf10g18750.t1	ItfWRKY61	Chloroplast	32.57	5.82	296	2	6	1	7
itf10g21210.t1	ItfWRKY62	Chloroplast	60.99	8.12	571	5	6	1	7
itf10g22340.t1	ItfWRKY63	Chloroplast	50.39	6.86	459	4	3	2	5
itf11g03460.t1	ItfWRKY64	Chloroplast	34.04	6.53	308	2	1	0	1
itf11g05600.t1	ItfWRKY65	Chloroplast	57	6.61	523	4	5	1	6
itf11g05900.t1	ItfWRKY66	Chloroplast	55.97	6.18	509	3	5	2	7
itf11g10530.t1	ItfWRKY67	Chloroplast	36.2	9.29	328	3	2	1	3
itf12g09540.t1	ItfWRKY68	Chloroplast	31.34	4.94	278	2	3	1	4
itf12g11810.t1	ItfWRKY69	Chloroplast	32.59	6	289	2	4	0	0
itf12g17870.t1	ItfWRKY70	Chloroplast	13.34	9.44	116	2	1	0	1
itf12g17900.t1	ItfWRKY71	Chloroplast	39.76	5.2	354	2	5	1	6
itf12g18790.t1	ItfWRKY72	Chloroplast	35.73	4.92	322	2	1	0	1
itf12g24090.t1	ItfWRKY73	Chloroplast	33.98	5.62	318	2	1	0	1
itf12g24100.t1	ItfWRKY74	Chloroplast	34.48	5.38	309	2	0	0	0
itf13g00630.t1	ItfWRKY75	Chloroplast	53.45	8.18	493	4	7	3	10
itf13g16120.t1	ItfWRKY76	Chloroplast	28.79	5.62	257	0	2	2	4
itf13g17140.t1	ItfWRKY77	Chloroplast	21.24	9.15	190	1	1	0	1
itf13g17930.t1	ItfWRKY78	Chloroplast	37.8	6.46	342	2	4	3	7
itf14g02480.t1	ItfWRKY79	Chloroplast	56.88	6.51	527	3	6	1	7
itf14g16420.t1	ItfWRKY80	Chloroplast	59.97	5.99	550	4	6	1	7
itf14g18270.t1	ItfWRKY81	Chloroplast	38.75	9.63	348	2	0	2	2
itf15g05870.t1	ItfWRKY82	Chloroplast	33.92	5.84	307	2	2	0	2
itf15g06380.t1	ItfWRKY83.1	Chloroplast	45.18	6.23	407	3	6	1	7
itf15g06380.t2	ItfWRKY83.2	Chloroplast	60.84	7.7	550	4	6	1	7
