# Supplementary material for: Genome-wide identification, characterisation and functional evaluation of WRKY genes in the sweet potato wild ancestor Ipomoea trifida (H.B.K.) G. Don. under abiotic stresses
Source: BMC Genet. 2019 Dec 3;20:90. doi: 10.1186/s12863-019-0789-x (PMC6889533; doi:10.1186/s12863-019-0789-x)
Supplement: Supplementary file 4 — Additional file 4: Table S3. Chromosomal locations and segmental duplication of ItfWRKY genes. [file 12863_2019_789_MOESM4_ESM.xls]

## Sheet: Sheet1
Table S3. Chromosomal locations and segmental duplication of ItfWRKY genes.
Gene names	Chr	Start	End	Color
ItfWRKY1	Chr00	65359841	65361819	color=black
ItfWRKY2	Chr01	570482	574807	color=black
ItfWRKY3	Chr01	1756525	1759679	color=red
ItfWRKY4	Chr01	4763905	4765731	color=black
ItfWRKY5	Chr01	15214383	15216411	color=black
ItfWRKY6	Chr01	20040232	20044051	color=black
ItfWRKY7	Chr01	25790572	25796911	color=red
ItfWRKY8	Chr01	30717723	30719556	color=red
ItfWRKY9	Chr01	32070869	32072999	color=red
ItfWRKY10	Chr02	8557947	8560326	color=black
ItfWRKY11	Chr02	9521344	9524258	color=red
ItfWRKY12	Chr02	11150430	11152360	color=red
ItfWRKY13	Chr02	13230503	13233519	color=red
ItfWRKY14	Chr02	16315443	16321048	color=black
ItfWRKY15	Chr02	22932994	22935142	color=black
ItfWRKY17	Chr03	620795	623186	color=black
ItfWRKY16	Chr03	815140	818179	color=red
ItfWRKY18	Chr03	9394234	9395009	color=black
ItfWRKY19	Chr03	9576006	9579620	color=black
ItfWRKY20	Chr03	11800891	11802786	color=red
ItfWRKY21	Chr03	21467922	21469483	color=red
ItfWRKY22	Chr03	27513583	27515000	color=red
ItfWRKY23	Chr04	250693	253010	color=red
ItfWRKY24	Chr04	419113	420892	color=red
ItfWRKY25	Chr04	1715698	1720052	color=black
ItfWRKY26	Chr04	3505613	3509958	color=black
ItfWRKY27	Chr04	25495105	25496224	color=black
ItfWRKY28	Chr04	28278279	28280142	color=red
ItfWRKY29	Chr05	637530	645126	color=red
ItfWRKY30	Chr05	1573156	1576914	color=red
ItfWRKY31	Chr05	14744829	14746612	color=black
ItfWRKY32	Chr05	14764330	14765708	color=black
ItfWRKY33	Chr05	19129337	19133017	color=red
ItfWRKY34	Chr05	20272988	20274849	color=red
ItfWRKY35	Chr05	21375812	21376855	color=black
ItfWRKY36	Chr05	21201887	21203708	color=red
ItfWRKY37	Chr05	25411165	25415300	color=red
ItfWRKY38	Chr05	24993098	24995827	color=red
ItfWRKY39	Chr06	8126899	8130984	color=black
ItfWRKY40	Chr06	10965030	10966854	color=red
ItfWRKY41	Chr06	13724239	13727411	color=black
ItfWRKY42	Chr06	18581972	18586267	color=red
ItfWRKY43	Chr06	19061832	19064898	color=red
ItfWRKY44	Chr06	23899309	23901174	color=red
ItfWRKY45	Chr06	24911104	24913907	color=black
ItfWRKY46	Chr07	17663110	17665649	color=red
ItfWRKY47	Chr07	21878253	21884224	color=red
ItfWRKY48	Chr07	22139344	22145409	color=red
ItfWRKY49	Chr08	3030602	3032810	color=red
ItfWRKY50	Chr08	6506787	6507191	color=red
ItfWRKY51	Chr09	1807332	1809801	color=red
ItfWRKY52	Chr09	2440911	2443550	color=red
ItfWRKY53	Chr09	3966565	3969133	color=red
ItfWRKY54	Chr09	14401012	14402468	color=black
ItfWRKY55	Chr10	2386206	2387465	color=red
ItfWRKY56	Chr10	3238660	3240356	color=black
ItfWRKY57	Chr10	17903971	17905236	color=red
ItfWRKY58	Chr10	17909428	17909817	color=red
ItfWRKY59	Chr10	18389758	18391569	color=red
ItfWRKY60	Chr10	19615724	19619338	color=black
ItfWRKY61	Chr10	20553988	20555686	color=red
ItfWRKY62	Chr10	22463631	22466476	color=red
ItfWRKY63	Chr10	23104133	23106689	color=red
ItfWRKY64	Chr11	1798958	1801193	color=red
ItfWRKY65	Chr11	2917361	2920408	color=red
ItfWRKY66	Chr11	3076428	3080866	color=black
ItfWRKY67	Chr11	6250808	6253044	color=black
ItfWRKY68	Chr12	8835999	8837762	color=red
ItfWRKY69	Chr12	6319615	6320865	color=black
ItfWRKY70	Chr12	17387104	17387799	color=red
ItfWRKY71	Chr12	17394031	17396131	color=black
ItfWRKY72	Chr12	18150475	18152214	color=red
ItfWRKY73	Chr12	22014633	22016608	color=red
ItfWRKY74	Chr12	22004318	22008603	color=red
ItfWRKY75	Chr13	438987	442798	color=black
ItfWRKY76	Chr13	18488131	18488904	color=black
ItfWRKY77	Chr13	19221265	19223131	color=red
ItfWRKY78	Chr13	19816615	19818664	color=red
ItfWRKY79	Chr14	2154320	2159834	color=black
ItfWRKY80	Chr14	16771128	16774072	color=red
ItfWRKY81	Chr14	17926972	17929283	color=red
ItfWRKY82	Chr15	3558182	3560539	color=red
ItfWRKY83	Chr15	3982972	3986027	color=red
