# Supplementary material for: Genome-wide identification, characterisation and functional evaluation of WRKY genes in the sweet potato wild ancestor Ipomoea trifida (H.B.K.) G. Don. under abiotic stresses
Source: BMC Genet. 2019 Dec 3;20:90. doi: 10.1186/s12863-019-0789-x (PMC6889533; doi:10.1186/s12863-019-0789-x)
Supplement: Supplementary file 5 — Additional file 5: Table S4. Relative expression levels of ItfWRKYs in various tissues. [file 12863_2019_789_MOESM5_ESM.xls]

## Sheet: Sheet1
Table S4. Relative expression levels of ItfWRKYs in various tissues.
Gene ID	Gene names	Flower	Flowerbud	Leaf	Root	Stem
itf00g46290.t1	ItfWRKY1	0.886271	0	0.340419	0	0.54144
itf01g01000.t1	ItfWRKY2	3.40254	1.97625	12.9179	5.53035	2.45558
itf01g02920.t1	ItfWRKY3	0.622873	0.712676	0.455727	8.16889	0.182666
itf01g06630.t1	ItfWRKY4	0.847404	0.268295	5.86743	1.86568	4.82427
itf01g14450.t1	ItfWRKY5	3.89473	0	3.18381	0.0981656	2.62139
itf01g18930.t1	ItfWRKY6	0	0	1.62746	0	0.122836
itf01g26130.t1	ItfWRKY7	7.07254	4.82064	5.06315	9.96282	6.40853
itf01g33450.t1	ItfWRKY8	20.0789	10.3947	71.9319	98.5821	86.4594
itf01g36090.t1	ItfWRKY9	1.03084	0.997219	0.538014	63.891	3.47511
itf02g09550.t1	ItfWRKY10	0.416097	3.84712	0.245772	0.0496494	1.99788
itf02g11090.t1	ItfWRKY11	0.102909	0.0421941	10.2207	7.61388	0.335194
itf02g13840.t1	ItfWRKY12	1.20479	0.183192	0.883758	15.3244	0.465432
itf02g16750.t2	ItfWRKY13.2	0.543795	6.65617	3.97476	13.5075	2.16884
itf02g16750.t5	ItfWRKY13.4	0.952703	0.709818	1.06244	2.44073e-09	0.167038
itf02g16750.t3	ItfWRKY13.3	1.13407	0.425838	1.10233	0.927612	2.411
itf02g16750.t1	ItfWRKY13.1	1.06821	0.000137748	0.000276435	1.59564e-05	2.16284
itf02g20190.t1	ItfWRKY14	0.122619	0.0905108	2.59521	0.0490235	0.207243
itf02g24910.t1	ItfWRKY15.1	2.48751	2.48536	72.7514	74.2934	59.0289
itf02g24910.t2	ItfWRKY15.2	0.369801	1.68207e-05	14.4941	4.50699	5.86379
itf03g01710.t1	ItfWRKY16	32.0803	11.0868	30.679	8.90417	14.2585
itf03g01370.t1	ItfWRKY17	0.107232	0.183025	0.935616	0.540554	0.365566
itf03g11430.t1	ItfWRKY18	0	0	0.165674	0	0.406505
itf03g11500.t1	ItfWRKY19	1.13159	4.95933	3.22466	40.1123	20.0758
itf03g14040.t1	ItfWRKY20	5.22282e-05	0.00907796	0.907382	1.90401e-05	3.89925e-05
itf03g25540.t1	ItfWRKY21	0.0624017	0	0.178309	0.433806	0.217035
itf03g30220.t1	ItfWRKY22.1	1.88053	1.60609	10.7953	15.8279	3.14202
itf03g30220.t2	ItfWRKY22.2	5.48642e-06	5.27879e-07	2.77387e-05	3.05191e-05	0.727872
itf04g00480.t1	ItfWRKY23	1.5587	0.695303	39.8354	130.986	66.5738
itf04g00910.t1	ItfWRKY24	5.24708	0	0.476556	0.695271	0.11804
itf04g03080.t1	ItfWRKY25	0.0617837	0.485735	3.39242	6.44746	21.2789
itf04g05980.t1	ItfWRKY26.1	1.21472	17.7649	3.17276	7.06074	12.3372
itf04g05980.t4	ItfWRKY26.2	7.96713e-49	2.92652	0.354738	0.264173	0.342091
itf04g23780.t1	ItfWRKY27	0.864977	1.72793	1.59458	0.368164	0.614454
itf04g28220.t1	ItfWRKY28.1	1.45122	2.67472e-06	19.0253	1.44363	3.44671
itf04g28220.t2	ItfWRKY28.2	0.78508	0.0890296	0.535345	2.01512e-05	0.77772
itf05g01030.t1	ItfWRKY29	0.400237	0.596825	20.5919	30.2349	12.7492
itf05g02150.t1	ItfWRKY30	0	0	0.111774	0	0
itf05g11930.t1	ItfWRKY31	0.633684	0	0.791877	4.07374	1.02034
itf05g11950.t1	ItfWRKY32	0.993322	0.231308	0.140738	2.93187	0.881508
itf05g16240.t1	ItfWRKY33	3.0655	7.82895	5.93997	4.31609	17.6004
itf05g17920.t1	ItfWRKY34	4.17801	7.97432	40.5588	97.9574	25.9145
itf05g19400.t1	ItfWRKY35	0.108784	0	0.270382	1.18027e-05	3.76251e-06
itf05g19630.t1	ItfWRKY36	0	0	0	0	0
itf05g26120.t1	ItfWRKY37.1	0.0693054	1.10313e-05	1.28319	1.65934	2.4344
itf05g26120.t2	ItfWRKY37.2	1.48341e-06	0.0758445	0.000111311	2.85158e-05	0.85377
itf05g27020.t1	ItfWRKY38	5.82174	2.23729	7.05223	17.7654	2.03175
itf06g05880.t1	ItfWRKY39	1.21341	0	37.0737	0.394583	29.5098
itf06g08740.t1	ItfWRKY40	0	0	0	0.388876	0.363681
itf06g10910.t1	ItfWRKY41	5.22129	0.78887	5.53131	11.1327	6.87577
itf06g15390.t1	ItfWRKY42	6.14706	3.32517	0.796813	0.502167	0.572666
itf06g15970.t1	ItfWRKY43.1	2.93572	15.2313	18.011	8.68807	16.0214
itf06g15970.t3	ItfWRKY43.3	0.996302	3.54639	1.40548e-05	0.422444	1.01201e-05
itf06g15970.t2	ItfWRKY43.2	0.291737	3.83078e-06	1.53177e-15	0.905995	2.66996e-08
itf06g23060.t1	ItfWRKY44.1	11.2401	2.78669	6.51241	11.8971	10.5162
itf06g23060.t2	ItfWRKY44.2	0.633967	0.434207	0.860395	0.228389	0.524066
itf06g24930.t1	ItfWRKY45	2.43147	0	4.09215	0.329936	4.32275
itf07g17620.t1	ItfWRKY46	1.28348	6.10857	2.89016	5.84499	2.25233
itf07g21360.t1	ItfWRKY47	0.0477971	0.393095	5.38453	16.2479	1.50543
itf07g21650.t1	ItfWRKY48	21.3631	5.93478	8.69711	9.53433	8.52523
itf08g04530.t1	ItfWRKY49	39.4358	4.63924	16.0795	16.2723	39.7805
itf08g08500.t1	ItfWRKY50	0	0.6202	0.999849	0	0
itf09g03760.t1	ItfWRKY51	0.0453629	0.143225	0.527927	0.464335	0.422473
itf09g04860.t1	ItfWRKY52.1	1.19634	2.33366	12.2709	8.59021	4.03465
itf09g04860.t2	ItfWRKY52.2	1.04203	8.54369e-05	1.05671	0.000306423	0.895566
itf09g07430.t1	ItfWRKY53	0.117978	0.121525	0.44307	0.207501	1.34393
itf09g18850.t1	ItfWRKY54	0.913248	1.57101	1.03674	0.856202	1.00978
itf10g02870.t1	ItfWRKY55	0	0.277455	1.79694	0.159777	0.271976
itf10g03730.t1	ItfWRKY56	0.0612726	0.100723	1.10769	0.326952	0.150893
itf10g15450.t1	ItfWRKY57	0.0824081	0	1.26109	4.34839	0.641648
itf10g15460.t1	ItfWRKY58	0	0	0.5245	0	0
itf10g16000.t1	ItfWRKY59	1.82473	0.123817	30.5569	34.4678	19.9338
itf10g17470.t1	ItfWRKY60	0.384668	0.0653291	0.234888	0.156912	0.212545
itf10g18750.t1	ItfWRKY61	56.7022	2.70676	15.0038	5.3214	5.57123
itf10g21210.t1	ItfWRKY62	33.2117	1.40647	67.5116	37.6927	36.0216
itf10g22340.t1	ItfWRKY63	0	0.0596521	2.03919	0.552686	0.888772
itf11g03460.t1	ItfWRKY64	0.649285	0	0.630267	0.355911	0.460007
itf11g05600.t1	ItfWRKY65	0.032852	0.375964	1.0766	0.0587798	0.244869
itf11g05900.t1	ItfWRKY66	17.884	8.48878	13.0141	11.6525	12.635
itf11g10530.t1	ItfWRKY67	10.0091	1.36047	313.551	658.943	277.283
itf12g09540.t1	ItfWRKY68	0	0	0.92147	0	0.518836
itf12g11810.t1	ItfWRKY69	8.00451	1.52739	84.4832	14.2486	40.2063
itf12g17870.t1	ItfWRKY70	0	0	0	0	0
itf12g17900.t1	ItfWRKY71	3.75068	0.243346	55.4114	87.4072	43.9967
itf12g18790.t1	ItfWRKY72	0.417424	0.0902845	2.73151	4.78428	7.27019
itf12g24090.t1	ItfWRKY73	0.0658569	0	0.449473	0	0.08066
itf12g24100.t1	ItfWRKY74	0.622133	0.9121	5.71424	0.589616	10.1051
itf13g00630.t1	ItfWRKY75	5.28211e-05	2.33341	5.67468e-05	8.20139	0.000194897
itf13g16120.t1	ItfWRKY76	0	0	0	0	0
itf13g17140.t1	ItfWRKY77	1.91043	2.72526	15.2919	20.3622	11.8694
itf13g17930.t1	ItfWRKY78	0.225494	0.761337	1.00088	15.789	3.61961
itf14g02480.t1	ItfWRKY79	29.4015	6.934	11.2917	10.3725	7.14351
itf14g16420.t1	ItfWRKY80	61.1136	9.72842	138.503	164.533	121.032
itf14g18270.t1	ItfWRKY81	5.64867	5.98312	8.26272	14.9511	8.52265
itf15g05870.t1	ItfWRKY82	5.06905	0.618898	74.7017	6.00679	23.9445
itf15g06380.t1	ItfWRKY83.1	0.827064	2.34975e-06	6.20849	1.02625	3.95631
itf15g06380.t2	ItfWRKY83.2	0.716482	2.88892e-06	3.23586	7.6687	3.18505
