# Supplementary material for: Genome-wide identification, characterisation and functional evaluation of WRKY genes in the sweet potato wild ancestor Ipomoea trifida (H.B.K.) G. Don. under abiotic stresses
Source: BMC Genet. 2019 Dec 3;20:90. doi: 10.1186/s12863-019-0789-x (PMC6889533; doi:10.1186/s12863-019-0789-x)
Supplement: Supplementary file 6 — Additional file 6: Table S5. Expression pattern of ItfWRKYs under abiotic stresses. [file 12863_2019_789_MOESM6_ESM.xls]

## Sheet: Sheet1
Table S5. Expression pattern of ItfWRKYs under abiotic stresses.
Gene ID	Gene names	Cold	Heat	Mann	NaCl
itf00g46290.t1	ItfWRKY1	0	0	0	0
itf02g09550.t1	ItfWRKY10	0	0.18517	0.225439	0.5018
itf02g11090.t1	ItfWRKY11	10.9359	7.44006	3.63449	2.22036
itf02g13840.t1	ItfWRKY12	2.33389	3.34933	6.07164	6.53999
itf02g16750.t1	ItfWRKY13.1	0.20409	1.47808	2.2224	0.00545
itf02g16750.t2	ItfWRKY13.2	1.46886	7.92733	8.13358	11.021
itf02g16750.t3	ItfWRKY13.3	0.435631	1.43588	0.869905	1.73988
itf02g16750.t5	ItfWRKY13.4	1.34e-15	0.950689	0.553295	0.275657
itf02g20190.t1	ItfWRKY14	7.07107	1.37703	2.38543	1.31894
itf02g24910.t1	ItfWRKY15.1	48.9219	11.3517	28.1347	34.4638
itf02g24910.t2	ItfWRKY15.2	6.57832	0.343245	1.38684	3.22847
itf03g01710.t1	ItfWRKY16	9.05933	23.2078	37.8069	28.9597
itf03g01370.t1	ItfWRKY17	0.234289	0	0.205072	0.240772
itf03g11430.t1	ItfWRKY18	0	0	0	0
itf03g11500.t1	ItfWRKY19	0.750351	3.16559	5.29733	7.05859
itf01g01000.t1	ItfWRKY2	9.13266	5.47418	2.06612	2.51674
itf03g14040.t1	ItfWRKY20	0.00069678	0.000606532	0.000191843	0.196883
itf03g25540.t1	ItfWRKY21	0.581073	0	0.20943	0.545473
itf03g30220.t1	ItfWRKY22.1	176.149	16.2771	72.3947	78.7184
itf03g30220.t2	ItfWRKY22.2	3.22364	0.208312	3.21452	2.15702
itf04g00480.t1	ItfWRKY23	49.9028	2.82631	5.33442	6.46416
itf04g00910.t1	ItfWRKY24	0.785571	0.721104	1.6796	0.456199
itf04g03080.t1	ItfWRKY25	0.863059	3.95734	7.93145	6.25659
itf04g05980.t1	ItfWRKY26.1	0.994822	3.35006	9.07635	4.64052
itf04g05980.t4	ItfWRKY26.2	0.484411	0.370839	0.908579	0.884885
itf04g23780.t1	ItfWRKY27	0.981672	2.94614	3.73549	3.35436
itf04g28220.t1	ItfWRKY28.1	83.0315	5.63601	14.7433	11.1473
itf04g28220.t2	ItfWRKY28.2	1.39449	0.291264	0.210065	1.74e-05
itf05g01030.t1	ItfWRKY29	12.0431	3.66294	20.2065	19.8146
itf01g02920.t1	ItfWRKY3	0.467249	0.807973	5.01817	6.47264
itf05g02150.t1	ItfWRKY30	3.73683	0.187912	0.23041	0
itf05g11930.t1	ItfWRKY31	2.50732	2.40397	1.07056	0.781618
itf05g11950.t1	ItfWRKY32	4.37738	2.27994	0.634832	1.19917
itf05g16240.t1	ItfWRKY33	6.81834	3.16207	6.89651	4.42541
itf05g17920.t1	ItfWRKY34	483.442	27.4299	101.785	97.5664
itf05g19400.t1	ItfWRKY35	0.00027715	1.52e-05	3.21e-05	2.91177
itf05g19630.t1	ItfWRKY36	0	0	0	0
itf05g26120.t1	ItfWRKY37.1	1.14883	8.14e-06	0.516197	0.685544
itf05g26120.t2	ItfWRKY37.2	0.421606	0.273757	0.282653	0.000551334
itf05g27020.t1	ItfWRKY38	7.51905	6.50112	11.9543	6.94409
itf06g05880.t1	ItfWRKY39	15.1569	5.5067	27.3914	7.9278
itf01g06630.t1	ItfWRKY4	17.5282	2.14231	5.22969	4.11813
itf06g08740.t1	ItfWRKY40	0.573681	0	1.26289	1.27784
itf06g10910.t1	ItfWRKY41	30.5709	14.0527	15.5691	19.7917
itf06g15390.t1	ItfWRKY42	4.57e-05	3.14e-05	0.365951	1.34764
itf06g15970.t1	ItfWRKY43.1	4.47288	11.5173	13.8639	13.0827
itf06g15970.t2	ItfWRKY43.2	0.190111	0.312878	0.635337	1.51e-05
itf06g15970.t3	ItfWRKY43.3	0.308733	1.2e-05	0.5007	0.516011
itf06g23060.t1	ItfWRKY44.1	29.0688	4.67924	12.1749	14.924
itf06g23060.t2	ItfWRKY44.2	0.853587	0.596983	1.55e-05	0.319983
itf06g24930.t1	ItfWRKY45	15.1996	5.75777	1.63024	1.53765
itf07g17620.t1	ItfWRKY46	1.07887	5.85487	3.91288	4.28506
itf07g21360.t1	ItfWRKY47	18.4368	2.74378	1.89153	2.49763
itf07g21650.t1	ItfWRKY48	18.6451	30.2221	36.1859	33.2063
itf08g04530.t1	ItfWRKY49	15.1095	12.8404	7.98403	15.6211
itf01g14450.t1	ItfWRKY5	0.770541	5.15467	1.752	1.11224
itf08g08500.t1	ItfWRKY50	0	0.397926	1.50473	0
itf09g03760.t1	ItfWRKY51	0.177679	0.128357	0.238641	0.343957
itf09g04860.t1	ItfWRKY52.1	13.7813	10.1187	3.11388	5.79493
itf09g04860.t2	ItfWRKY52.2	0.712065	2.96024	1.96312	0.00110501
itf09g07430.t1	ItfWRKY53	0.53616	0.378501	0.806396	0.344668
itf09g18850.t1	ItfWRKY54	2.29142	1.82372	1.44961	2.3433
itf10g02870.t1	ItfWRKY55	0.76407	4.94683	0.815713	1.80875
itf10g03730.t1	ItfWRKY56	0.645982	0.634329	9.96806	8.45355
itf10g15450.t1	ItfWRKY57	0.630785	0.0864143	0.217392	0.181432
itf10g15460.t1	ItfWRKY58	0	0	1.51136	0.436941
itf10g16000.t1	ItfWRKY59	96.3931	0.810105	3.25498	5.07191
itf01g18930.t1	ItfWRKY6	7.07535	5.82359	0.742552	1.01605
itf10g17470.t1	ItfWRKY60	0.782267	0.298123	1.42749	1.73917
itf10g18750.t1	ItfWRKY61	44.0964	8.81997	3.96618	5.53094
itf10g21210.t1	ItfWRKY62	560.778	4.57961	59.6707	85.4934
itf10g22340.t1	ItfWRKY63	0.617871	0.369553	0.906276	0.553443
itf11g03460.t1	ItfWRKY64	0.981309	0.937949	8.89561	6.39404
itf11g05600.t1	ItfWRKY65	4.06685	2.95942	1.28846	0.827668
itf11g05900.t1	ItfWRKY66	15.2773	10.6788	16.7298	11.7877
itf11g10530.t1	ItfWRKY67	108.952	15.1364	4.68658	10.8467
itf12g09540.t1	ItfWRKY68	0	0.299778	0.11942	0.423
itf12g11810.t1	ItfWRKY69	12.2702	41.5599	18.9376	14.7991
itf01g26130.t1	ItfWRKY7	9.23045	6.35509	9.29358	15.9145
itf12g17870.t1	ItfWRKY70	0	0	0	0
itf12g17900.t1	ItfWRKY71	97.0201	3.19766	3.54627	3.941
itf12g18790.t1	ItfWRKY72	2.36298	0.186901	0.381501	0.714369
itf12g24090.t1	ItfWRKY73	0.260227	0.271081	0.535317	0.184205
itf12g24100.t1	ItfWRKY74	6.56332	7.62873	4.82139	1.35608
itf13g00630.t1	ItfWRKY75	0.000958697	0.000319061	0.00026421	7.03e-05
itf13g16120.t1	ItfWRKY76	0.145417	0	0	0
itf13g17140.t1	ItfWRKY77	100.973	41.7575	93.2033	95.086
itf13g17930.t1	ItfWRKY78	1.62119	0.329895	1.55586	3.58262
itf14g02480.t1	ItfWRKY79	22.977	10.2561	14.7482	20.9933
itf01g33450.t1	ItfWRKY8	256.4	14.0704	44.7189	41.6368
itf14g16420.t1	ItfWRKY80	331.757	23.8953	86.9671	110.591
itf14g18270.t1	ItfWRKY81	5.91852	10.1652	19.2071	11.1179
itf15g05870.t1	ItfWRKY82	20.459	28.0604	6.23127	6.16627
itf15g06380.t1	ItfWRKY83.1	10.9249	0.280394	1.70685	1.6336
itf15g06380.t2	ItfWRKY83.2	9.78423	0.000135009	0.000158221	2.39113
itf01g36090.t1	ItfWRKY9	0.551887	1.3576	6.61836	7.45145
