# Supplementary material for: Genome-wide identification, characterisation and functional evaluation of WRKY genes in the sweet potato wild ancestor Ipomoea trifida (H.B.K.) G. Don. under abiotic stresses
Source: BMC Genet. 2019 Dec 3;20:90. doi: 10.1186/s12863-019-0789-x (PMC6889533; doi:10.1186/s12863-019-0789-x)
Supplement: Supplementary file 7 — Additional file 7: Table S6. Primers of the ItfWRKY genes and housekeeping gene for qRT-PCR. [file 12863_2019_789_MOESM7_ESM.xls]

## Sheet: Sheet1
Table S6. Primers of the ItfWRKY genes and housekeeping gene for qRT-PCR
Gene ID	Gene names	Forward primer (5’->3’)	Reverse primer (5’->3’)
itf01g33450.t1	ItfWRKY8	TATAAGTGCAGTAGCGTACGAGGAT	TAAGATGATTCGAGGATTAGGGAAG
itf02g24910.t1	ItfWRKY15.1	GTGATGAAGATTCTGTCAAGAAACC	TGGATTATCTCTAGTCACCTTCTGC
itf03g30220.t1	ItfWRKY22.1	AGTGCAGCTCATCGGAGAAT	TCCATATTTCCGCCATGAAT
itf05g17920.t1	ItfWRKY34	GATTTCTCATGGAGGAAATATGGAC	ACTGTTTGTTTCAGCTACAGAGAGG
itf06g10910.t1	ItfWRKY41	ACAAAGTCTGAGGTTGAAATACTGG	GTCATCTTTGTCTCGTTCAACTCTT
itf07g21650.t1	ItfWRKY48	TCCTGGTAGAGATCATAACAGCATT	CTTGTAATAACTCCTGGGAAACTCA
itf11g05900.t1	ItfWRKY66	AGGAGCTATTACAGATGCTCAAATG	CCTCTCCTGAATTTTGGGTAATAGT
itf12g11810.t1	ItfWRKY69	CCCTTTGGATTCTTAATAAGTCGTC	AAGTTTTTCTCCTCTTGTAGCATCC
itf13g17140.t1	ItfWRKY77	GAGAATAATAGTGGTTTCACGGAGA	TATTGTTCTTAACAGCCTTCTGACC
itf14g02480.t1	ItfWRKY79	AATGTACAAGTCCTGGGTGTAATGT	GTAGGAGAGCTACTTGCTGTTCATT
itf14g16420.t1	ItfWRKY80	AACTCAGATGAGCTCTCAGAACAAT	ACTTGTAATAACTCCTCGGGTTTTC
itf07g03920.t1	GAPDH	AGACTCTTCTGTTTGGCGAGAAGT	AGGAGCAGAGATCACAACCTTCTT
